# Supplementary material for: Lactobacillus plantarum Ameliorates High-Carbohydrate Diet-Induced Hepatic Lipid Accumulation and Oxidative Stress by Upregulating Uridine Synthesis
Source: Antioxidants (Basel). 2022 Jun 24;11(7):1238. doi: 10.3390/antiox11071238 (PMC9312134; doi:10.3390/antiox11071238)
Supplement: Supplementary file 1 [file antioxidants-11-01238-s001.zip]

Archive with 1 entries (1 files):
- antioxidants-1760292-supplementary.pdf
